# Supplementary material for: Impact of AI-Based Post-Processing on Image Quality of Non-Contrast Computed Tomography of the Chest and Abdomen
Source: Diagnostics (Basel). 2024 Mar 13;14(6):612. doi: 10.3390/diagnostics14060612 (PMC10969114; doi:10.3390/diagnostics14060612)
Supplement: Supplementary file 1 [file diagnostics-14-00612-s001.zip]

Archive with 1 entries (1 files):
- Supplementary data Pixelshine.pdf
